# Supplementary material for: Prevalence, distribution and evolutionary significance of the IS629 insertion element in the stepwise emergence of Escherichia coli O157:H7
Source: BMC Microbiol. 2011 Jun 14;11:133. doi: 10.1186/1471-2180-11-133 (PMC3271280; doi:10.1186/1471-2180-11-133)
Supplement: Additional file 4 — "Table S3". IS629 target site presence/absence in CC strains from the O157:H7 stepwise evolutionary model. [file 1471-2180-11-133-S4.XLS]

## Sheet: Sheet1
Supplementary Table 3 .				IS629 target site presence/absence in CC strains from the O157:H7 stepwise evolutionary model
IS629 insertion or target site presence/absence
	Phage
	or				A6								A5					A4				A2		A1		A?		A6
PRIMER	backbone	1	2	3	4	5	6	7	8	9	10	11	12	13	14	15	16	17	18	19	20	21	22	23	24	25	26	27
IS.1	Sp 4																													Primer design failed
IS.2	Sp 4																													Primer design failed
IS. 3	Sp 5 stx2																													site not determined because IS629 forward primer was located inside IS629
IS. 4	SpLE 1	-	+	-	-	-	-	+	-	-	-	-	-	-	-	-	-	-	-	-	-	-	-	-	-	-	-	+
IS. 5	SpLE 1	+	+	+	+	+	-	+	+	+	+	+	+	+	+	-	-	-	-	-	-	-	-	-	-	-	+	+
IS. 6	SpLE 1	-	+	-	-	-	-	+	-	-	-	-	-	-	-	-	-	-	-	-	-	-	-	-	-	-	-	+
IS. 7	SpLE 1	+	+	+	+	+	-	+	+	+	-	-	-	-	-	-	-	-	-	-	-	-	-	-	-	-	+	+
IS. 8	Sp 8	+	+	+	-	+	-	+	-	-	-	-	-	-	-	-	-	-	-	-	-	-	-	-	-	-	+	-
IS. 9	Sp 8	-	+	-	-	-	-	-	-	-	-	-	-	-	-	-	-	-	-	-	-	-	-	-	-	-	-	+
IS. 10	back	+	+	-	-	+	-	+	+	+	+	+	+	+	+	+	+	+	+	+	+	+	+	+	+	+	+	+
IS. 11	back	+	+	+	+	+	+	+	+	+	+	+	+	+	+	+	+	+	+	+	+	+	+	+	+	+	+	+
IS. 12	Sp 12	+	+	+	+	+	-	+	-	+	-	+	+	+	+	+	-	+	+	+	+	+	-	-	-	+	+	+
IS. 13	back	+	+	+	+	+	+	+	+	+	+	+	+	+	+	+	+	+	+	+	+	+	+	+	+	+	+	+
IS. 14	Sp 13	+	+	+	+	+	+	-	+	-	-	-	-	-	-	-	-	-	-	-	-	-	-	-	-	-	+	+
IS. 15	Sp 14	+	+	+	+	+	+	+	+	+	+	+	+	+	+	+	+	+	+	+	+	-	-	-	-	+	+	+
IS.16	SpLE 2																													Primer design failed
IS. 17	back	+	+	+	+	+	+	+	+	+	+	+	+	+	+	+	+	+	+	+	+	+	+	+	+	+	+	+
IS. 18	Sp 15 stx1	+	+	+	+	+	+	+	+	+	+	+	+	+	+	+	+	+	+	+	+	+	+	+	+	+	+	+
IS. 19	back	+	+	+	+	+	+	+	+	+	+	+	+	+	+	+	+	+	+	+	+	+	+	+	+	+	+	+
IS. 20	Sp 17	+	-	+	+	+	+	+	+	-	-	-	-	-	-	-	-	-	-	-	-	-	-	-	-	-	+	-
IS. 21	SpLE3	+	+	+	+	+	+	+	+	-	-	-	-	-	-	-	-	-	-	-	-	-	-	-	-	-	+	+
IS.22	back																													Primer design failed
IS. 23	SpLE 5	+	+	-	-	+	-	+	+	+	+	+	+	+	+	-	-	-	-	-	-	-	-	-	-	-	+	+
IS. 24	SpLE 1	-	+	-	-	-	-	+	-	-	-	-	-	-	-	-	-	-	-	-	-	-	-	-	-	-	-	+
IS. 25	SpLE 1	+	+	+	+	+	+	+	+	+	+	+	+	+	+	-	-	-	-	-	-	-	-	-	-	-	+	+
IS.26	933O																													Primer design failed
IS. 27	SpLE 2	-	+	-	-	-	-	-	-	-	-	-	-	-	-	-	-	-	-	-	-	-	-	-	-	-	-	+
IS.28	933Y																													Primer design failed
IS. 29	Sp 1	+	+	+	+	+	-	-	+	-	-	-	-	-	-	-	-	-	-	-	-	-	-	-	-	-	+	+
IS. 30	Sp 4	+	+	+	+	+	+	+	+	+	+	+	+	+	+	+	+	+	+	+	+	+	+	+	+	+	+	+
IS. 31	Phage	+	+	+	+	+	+	+	+	+	+	+	+	+	+	-	-	-	-	-	-	-	-	-	-	+	+	+
IS. 32	back	+	+	+	+	+	+	+	+	+	+	+	+	+	+	+	+	+	+	+	+	+	+	+	+	+	+	+
IS. 33	Sp 13																													site not determined because IS629 forward primer was located inside IS629
IS. 34	back	+	+	+	+	+	+	+	+	+	+	+	+	+	+	+	+	+	+	+	+	+	+	+	+	+	+	+
IS. 35	Sp 5 stx 2																													site not determined because IS629 forward primer was located inside IS629
IS.36	back																													Primer design failed
IS. 37	Phage	+	+	+	+	+	-	-	-	-	-	-	-	-	-	-	-	-	-	-	-	-	-	-	-	-	-	-
IS. 38	back	+	+	+	+	+	+	+	+	+	+	+	+	+	+	+	+	+	+	+	+	+	+	+	+	+	+	+
IS. 39	(gne gene)	+	+	+	+	+	+	+	+	+	+	+	+	+	+	+	+	+	+	+	+	+	+	+	+	+	+	+
IS. 40	pO157	+	-	-	-	+	-	-	-	-	-	-	-	-	-	-	-	-	-	-	-	-	-	-	-	-	+	-
IS. 41	pO157	+	+	+	+	+	+	+	+	-	-	-	-	-	-	-	-	-	-	-	-	-	-	-	-	-	+	+
IS. 42	pO157	+	+	+	+	+	+	+	+	-	-	-	-	-	-	+	+	+	+	+	+	-	-	-	-	+	+	+
IS.43	pO157
IS. 44	pO157	-	-	+	+	-	-	-	-	-	-	-	-	-	-	+	+	+	+	+	+	-	-	-	-	+	-	-
IS. 45	pO157	+	+	+	+	+	+	+	+	+	+	+	-	-	-	+	+	+	+	+	+	+	+	+	+	+	+	+
IS. 46	back	+	+	+	+	+	+	+	+	+	+	-	-	-	-	+	+	+	+	+	+	-	-	-	-	+	+	+
IS.47	back																													Primer design failed
IS.48	pO157																													Primer design failed

## Sheet: Sheet2
						+33+38
